# Supplementary material for: Rumen-protected glucose supplementation alters fecal microbiota and its metabolic profiles in early lactation dairy cows
Source: Front Microbiol. 2022 Dec 2;13:1034675. doi: 10.3389/fmicb.2022.1034675 (PMC9755595; doi:10.3389/fmicb.2022.1034675)
Supplement: Supplementary Table 1 — Nutrition composition of the diet fed to early lactation dairy cows. [file Table_1.XLSX]

## Sheet: Table S1。
Items	Content (g/kg DM)
Ingredient
Corn silage	245
Corn ground	157
Alfalfa hay	143
Oat hay	102
Steam-flaked corn	81.7
DDGS	31.1
Soybean meal	123
Rapeseed meal	48.1
Cottonseed meal	33.1
Calcium carbonate	16.3
Salt	5.6
Dicalcium phosphate	9.2
Vitamin and mineral premix	4
Chemical composition
Crude protein	173
Ether extract	45.6
Neutral detergent fiber	313
Acid detergent fiber	185
Ca	8.9
P	5.2
NEL,MJ/kg	7.13
