# Supplementary material for: Rumen-protected glucose supplementation alters fecal microbiota and its metabolic profiles in early lactation dairy cows
Source: Front Microbiol. 2022 Dec 2;13:1034675. doi: 10.3389/fmicb.2022.1034675 (PMC9755595; doi:10.3389/fmicb.2022.1034675)
Supplement: Supplementary Table 2 — Ultra-performance liquid chromatography (UPLC) elution gradient. [file Table_2.XLSX]

## Sheet: Table S2.
Time (min)	Flow rate (mL/min)	A (%)	B (%)
0	0.4	95	5
3	0.4	80	20
9	0.4	5	95
13	0.4	5	95
13.1	0.4	95	5
16	0.4	95	5
