# Supplementary material for: Rumen-protected glucose supplementation alters fecal microbiota and its metabolic profiles in early lactation dairy cows
Source: Front Microbiol. 2022 Dec 2;13:1034675. doi: 10.3389/fmicb.2022.1034675 (PMC9755595; doi:10.3389/fmicb.2022.1034675)
Supplement: Supplementary Table 3 — Main microbiota (accounting for ≥ 0.05% of the total sequences in at least one of the samples) in the four groups (abundance of the phylum is expressed as a percentage). [file Table_3.XLSX]

## Sheet: Table S3.  Main microbiota
Phylum	Treatments				SEM	P
	CON	LRPG	MRPG	HRPG
Firmicutes	48.6b	56.2a	59.7a	59.1a	4.4	0.001
Bacteroidetes	40.0a	33.0b	32.0b	33.3b	2.9	0.0004
Proteobacteria	3.6	4.1	3.4	2.9	1.4	0.52
Spirochaetes	5.5	3.7	2	1.7	3.9	0.33
Verrucomicrobia	0.9	1.4	1	1.3	1.2	0.88
Fusobacteria	0.4	0.5	0.9	0.8	0.52	0.22
Tenericutes	0.5	0.4	0.4	0.3	0.18	0.45
Cyanobacteria	0.3	0.5	0.2	0.4	0.44	0.65
Actinobacteria	0.2	0.1	0.2	0.2	0.09	0.92
