# Supplementary material for: Rumen-protected glucose supplementation alters fecal microbiota and its metabolic profiles in early lactation dairy cows
Source: Front Microbiol. 2022 Dec 2;13:1034675. doi: 10.3389/fmicb.2022.1034675 (PMC9755595; doi:10.3389/fmicb.2022.1034675)
Supplement: Supplementary Table 4 — List of differential metabolites. [file Table_4.XLS]

## Sheet: Table S4.  Main microbiota in t
ID	Metabolite	Metab ID	M/Z	Formula	Retention time	HMDB Superclass	HMDB Class	HMDB Subclass	LRPG_3	LRPG_4	LRPG_5	LRPG_6	LRPG_7	LRPG_8	LRPG_1	LRPG_2	HRPG_3	HRPG_4	HRPG_5	HRPG_6	HRPG_7	HRPG_8	HRPG_1	HRPG_2	MRPG_4	MRPG_5	MRPG_6	MRPG_7	MRPG_8	MRPG_1	MRPG_2	MRPG_3	CON_3	CON_4	CON_5	CON_6	CON_7	CON_8	CON_1	CON_2	QC01	QC02	QC03	QC04	QC05
pos_165	Ricinoleic acid	metab_163	281.248	C18H34O3	7.8598	Lipids and lipid-like molecules	Fatty Acyls	Fatty acids and conjugates	3.2575	3.4264	3.3486	3.3536	3.7471	3.7892	3.6096	3.4932	3.281	3.9443	3.633	3.1675	3.554	3.6145	3.5994	3.4679	3.6109	3.2924	3.7798	3.6295	3.4053	3.6541	3.5952	3.7535	3.7032	3.5872	3.6907	3.7027	3.6039	3.635	3.8357	3.7104	3.5926	3.6159	3.6006	3.5976	3.6224
pos_177	2-Linoleoyl Glycerol	metab_175	355.285	C21H38O4	8.6959	-	-	-	3.0323	3.5172	3.4607	2.8594	3.2419	2.8041	3.8282	3.4642	3.2087	3.1687	3.5131	3.1184	3.4839	3.6136	3.5075	3.4475	3.8362	3.5345	3.9655	3.8425	3.5611	4.1534	3.9328	3.551	3.3589	3.1051	3.0043	3.4735	3.8187	3.5942	3.6206	3.4535	3.5413	3.5449	3.4749	3.5384	3.4791
pos_382	1-AMINOCYCLOBUTANE CARBOXYLIC ACID	metab_378	116.071	C5H9NO2	0.6752	-	-	-	2.4302	2.8927	1.8488	2.2181	0.8924	2.1852	2.6622	2.3312	2.011	2.3501	2.094	1.8175	2.2662	2.3468	2.3114	2.1502	2.27	2.0996	2.4323	2.3769	2.3413	2.2859	2.3494	2.2709	2.7991	2.549	2.6877	2.9035	2.4221	2.7077	2.5946	2.5632	2.4159	2.4793	2.4583	2.3799	2.4412
pos_465	Cordycepin	metab_461	284.099	C10H13N5O3	1.1742	-	-	-	3.6975	3.8102	3.6278	3.8116	3.9204	4.2446	4.1492	3.7373	3.6645	3.4645	3.6124	3.4406	3.6421	3.7072	3.5835	3.6521	3.9036	3.7267	3.628	3.6977	3.7826	3.8435	3.698	3.5967	4.3023	3.802	4.0378	3.9887	3.7522	4.0136	4.0754	3.8878	3.8409	3.8548	3.848	3.842	3.8607
pos_1335	KAPA	metab_1317	170.117	C9H17NO3	3.6715	-	-	-	1.9376	2.197	2.3217	2.1094	2.42	2.4701	2.3829	2.1348	2.1009	2.2604	2.1494	2.0586	1.663	2.1674	2.1658	2.424	2.2197	2.1081	1.9771	2.3181	2.193	2.1121	2.3218	2.2671	2.464	3.3591	2.6109	2.5486	2.5065	2.3593	2.656	2.5205	2.4168	2.3792	2.4196	2.4462	2.4632
pos_1848	Cysteinyl-Tryptophan	metab_1810	272.087	C14H17N3O3S	3.2305	Organic acids and derivatives	Carboxylic acids and derivatives	Amino acids, peptides, and analogues	0.4629	2.2303	1.0651	2.329	1.6014	1.8081	2.3078	1.9074	1.4933	1.9888	1.0463	1.7157	0.9664	1.3844	1.4901	1.2458	1.5181	1.1969	1.4096	1.7948	1.7601	1.6483	1.675	1.1145	1.8259	1.8375	2.3071	2.8059	1.1748	1.8482	2.1624	2.4464	2.0154	2.1004	2.1226	2.0724	2.0874
pos_2161	3-Phenylpropionylglycine	metab_2117	190.086	C11H13NO3	5.2144	Organic acids and derivatives	Carboxylic acids and derivatives	Amino acids, peptides, and analogues	1.1479	1.6521	1.0284	1.3707	2.336	1.8018	1.541	1.4626	1.1777	1.267	0.5784	1.1523	1.2014	1.2733	1.3338	1.2066	1.56	1.2578	1.7208	1.3577	1.5784	2.2986	1.5525	1.3753	1.5892	1.3621	1.5036	1.7438	2.7502	1.4609	1.7263	1.5793	1.7888	1.7176	1.9002	1.853	1.7822
pos_2225	Isoaustin	metab_2180	545.18	C27H32O9	5.5927	Organic acids and derivatives	Carboxylic acids and derivatives	Tetracarboxylic acids and derivatives	1.1269	2.5866	2.3853	2.0216	1.7607	1.1458	3.0663	2.8277	2.3351	2.1734	0.8122	1.5659	1.8797	1.3408	2.1868	2.1808	2.3458	2.7599	2.4293	2.0492	1.8252	2.34	2.4035	3.0824	2.3041	2.2359	2.0886	1.7695	2.4827	2.7499	1.9648	2.0464	2.4116	2.3718	2.3876	2.4131	2.3738
pos_2525	26:6(8Z,11Z,14Z,17Z,20Z,23Z)	metab_2463	385.31	C26H40O2	7.4583	-	-	-	1.456	1.9242	1.5158	1.9998	2.9554	2.375	2.3584	2.5826	2.1553	2.287	2.3235	1.6077	2.1761	2.0909	2.3022	1.8688	1.8779	2.1232	2.6586	2.181	2.0486	2.3134	2.3657	2.6378	1.7201	1.421	2.1916	1.5879	2.1503	2.3864	1.8163	1.9588	2.2597	2.1805	2.2398	2.1465	2.2759
pos_2526	Mangiferic acid	metab_2464	263.236	C18H32O2	7.4583	Lipids and lipid-like molecules	Fatty Acyls	Lineolic acids and derivatives	1.866	1.748	1.1411	1.431	0.7606	1.4972	1.9926	1.7037	1.6021	2.0077	1.9007	0.5163	1.8	1.9616	1.8562	1.3439	1.944	1.8669	1.7921	1.6943	1.812	1.806	1.7648	1.8285	1.9052	1.9617	2.1723	2.0295	2.0437	1.7351	1.9715	2.1855	1.9029	1.8039	1.9178	1.9856	1.9314
pos_2536	Dukunolide D	metab_2473	491.17	C26H28O8	7.521	Organoheterocyclic compounds	Naphthopyrans	-	1.0603	2.9537	2.7579	2.1687	1.232	2.347	2.0112	2.4744	3.062	3.3039	2.5069	2.9426	3.16	2.6097	2.7992	3.0533	1.4924	3.2358	2.6068	2.8454	2.4586	2.9199	2.8258	2.7808	1.8965	2.4399	1.1197	1.1339	1.0714	1.8815	1.0544	1.9161	2.4222	2.4546	2.4408	2.4407	2.4244
pos_3881	Arachidyl alcohol	metab_3710	321.315	C20H42O	10.0006	Lipids and lipid-like molecules	Fatty Acyls	Fatty alcohols	1.6012	2.1883	2.0704	2.0647	0.9862	1.1711	1.0472	1.6528	1.9579	1.9187	1.9081	1.9858	1.5708	2.45	2.283	2.2524	2.3912	2.1756	2.1562	2.2964	2.102	1.8808	2.1551	1.8835	1.6175	2.0629	0.88	1.9079	2.4155	0.9241	1.4417	0.9952	2.406	2.459	2.4589	2.3882	2.4386
pos_4122	N-Oleoyl phenylalanine	metab_3926	452.314	C27H43NO3	8.9495	Organic acids and derivatives	Carboxylic acids and derivatives	Amino acids, peptides, and analogues	1.0295	1.6405	1.1228	1.4843	1.2002	1.3543	1.2638	1.4901	1.5849	1.0426	1.7753	1.3861	1.0372	1.3216	1.2846	1.0073	1.7062	1.1217	1.585	1.8853	1.0281	1.452	1.0246	1.1859	1.8541	1.4621	1.4956	1.6956	1.8446	1.6731	2.0334	1.7723	1.3585	1.6826	1.4865	1.5335	1.637
pos_4217	1-hexadecyl-glycero-3-phosphate	metab_4004	438.298	C19H41O6P	8.6144	Lipids and lipid-like molecules	Glycerophospholipids	Glycerophosphates	3.3124	3.3782	3.3029	3.0546	2.2005	2.0421	3.2034	3.2735	3.0341	2.991	3.3702	3.3176	3.1624	3.5667	3.3089	3.3066	3.5759	3.188	3.3846	3.6637	3.3931	3.3643	3.4821	3.3857	3.6667	3.6159	3.4847	3.917	3.5087	3.4209	3.5608	3.5643	3.4517	3.4312	3.4559	3.4678	3.4706
pos_4344	(1R,2S,3S,4R)-p-Menthane-2,3-diol	metab_4123	214.179	C10H20O2	8.1207	Lipids and lipid-like molecules	Prenol lipids	Monoterpenoids	0.82	0.84	1.9236	0.8067	0.9816	1.1299	1.0425	0.8277	0.7891	2.1207	0.7977	0.709	0.8272	0.8146	0.8035	2.1424	0.8084	0.8263	0.8492	1.8664	1.4698	0.8416	2.162	1.3137	1.3617	1.8769	1.9078	1.7722	2.1717	1.3552	1.9358	1.5125	1.6462	1.6232	1.3924	1.3977	1.5177
pos_4348	PS(20:5(5Z,8Z,11Z,14Z,17Z)/24:1(15Z))	metab_4127	856.591	C50H86NO10P	8.1101	Lipids and lipid-like molecules	Glycerophospholipids	Glycerophosphoserines	2.0655	2.1878	1.7457	1.9421	0.9444	1.7216	2.2347	1.929	2.302	1.7577	1.7562	1.7771	1.6285	1.5346	1.9963	1.7811	1.736	1.9302	1.2901	1.9083	1.8096	1.8177	1.8083	1.5859	2.2406	2.3625	2.342	1.8699	2.0429	1.8865	2.086	1.9449	2.086	2.0327	2.069	2.0791	2.0566
pos_4442	LysoPE(16:1(9Z)/0:0)	metab_4212	452.277	C21H42NO7P	7.8179	Lipids and lipid-like molecules	Glycerophospholipids	Glycerophosphoethanolamines	2.8575	2.9433	3.1448	2.7309	0.974	1.1221	3.1098	2.9574	2.7127	2.1029	3.276	2.6251	2.7815	3.2101	2.9967	2.8314	3.3636	2.7992	3.3074	3.6227	2.9507	3.315	3.2139	3.2111	3.4381	2.9777	3.3667	3.8184	3.2615	2.9874	3.3251	3.2522	3.1445	3.1321	3.1157	3.1543	3.1795
pos_4658	6-pentadecyl Salicylic Acid	metab_4408	349.273	C22H36O3	7.1061	-	-	-	1.6939	1.8197	1.8754	1.7914	2.2615	2.6322	2.2704	1.9301	1.7866	1.8848	2.0401	1.4954	1.88	2.0991	1.8826	1.9864	1.8455	1.8752	2.0028	1.8326	1.8762	1.9758	1.9608	1.8618	2.3383	2.1989	2.1727	2.2629	2.0704	2.2248	2.2064	2.1663	2.0042	2.0067	1.8625	2.0154	2.0225
pos_5220	Malvidin	metab_4953	331.082	C17H14O7	5.0668	-	-	-	1.3522	2.6316	2.4604	1.8283	0.9921	1.1408	2.4737	2.3531	0.7989	1.446	2.5535	0.7184	2.8454	1.6415	2.4354	2.3167	2.9149	2.7355	2.7979	2.6442	0.8286	2.7434	2.5568	3.509	2.8582	1.9337	1.411	1.7126	2.718	3.0333	2.0465	1.6413	2.266	2.2391	2.2826	2.2495	2.2234
pos_5338	Dioscoretine	metab_5068	274.201	C13H23NO3	4.6793	Lipids and lipid-like molecules	Fatty Acyls	Fatty acids and conjugates	1.8027	2.195	1.5348	1.7683	1.9374	2.3414	2.1066	1.7953	1.5715	1.9525	1.7077	1.905	1.8052	1.9395	1.7478	1.8788	1.8641	1.9043	2.0539	1.7393	1.7891	1.7461	1.7666	1.7398	2.2762	1.9294	2.5245	2.3194	2.0788	2.0229	2.2845	2.1512	1.9726	1.9646	2.1021	2.1028	2.0648
pos_5360	2-[(4-hydroxyphenyl)methylidene]-2,3-dihydro-1-benzofuran-3,6-diol	metab_5090	257.081	C15H12O4	4.6106	Organoheterocyclic compounds	Coumarans	-	0.2122	0.2215	1.4863	1.2507	1.9678	2.0128	1.7143	1.4011	0.1985	0.2179	1.4595	0.1652	0.6267	1.3074	0.9992	0.2029	1.5293	1.5484	1.2404	0.6141	0.2116	1.4353	1.407	1.5228	0.9086	0.2076	0.2384	1.2401	1.1509	1.7191	0.8986	1.3217	1.206	0.9493	1.2943	1.2109	1.2146
pos_5540	Erinapyrone C	metab_5267	219.086	C8H10O5	4.0135	Organoheterocyclic compounds	Pyrans	Pyranones and derivatives	1.373	1.4186	0.9114	0.5345	1.4962	1.9025	1.3339	1.5065	0.7022	0.556	0.837	1.2113	1.4019	1.5411	0.9375	1.1735	1.62	1.3903	1.5588	0.5742	1.0864	1.5067	1.2107	1.4663	0.7607	0.9051	1.3482	1.5651	1.0945	1.5908	1.0855	1.3613	1.3944	1.4155	1.257	1.4317	1.4277
pos_5573	5-Hydroxyindol-2-carboxylic acid	metab_5300	178.05	C9H7NO3	3.8993	-	-	-	0.9812	1.3412	0.6901	0.9754	0.6656	0.7293	0.6535	0.8589	1.0067	0.5924	0.518	0.7926	1.1511	0.7629	0.488	0.906	1.6041	1.2388	1.2154	1.4083	1.0078	2.2188	1.0999	1.1694	0.7411	0.538	0.5149	0.7453	2.0482	1.0096	1.3899	1.316	1.2897	1.3989	1.2841	1.3944	1.3682
pos_5829	Xi-2,3-Dihydro-2-oxo-1H-indole-3-acetic acid	metab_5551	174.054	C10H9NO3	3.1269	Organoheterocyclic compounds	Indoles and derivatives	Indolyl carboxylic acids and derivatives	0.9853	1.0728	1.7119	0.5454	1.7651	1.458	1.9089	1.1993	0.5304	0.5671	0.5377	0.464	0.8655	0.552	0.5426	0.5736	0.5467	1.4072	0.5816	1.7293	1.2755	0.9299	1.3313	0.8211	2.3699	0.5479	1.2341	0.7321	1.4037	0.6427	1.9386	1.0944	1.4812	1.4668	1.3494	1.4713	1.5529
pos_6006	(E,E)-2,4-Hexadienedial	metab_5721	111.044	C6H6O2	2.1348	Organooxygen compounds	Carbonyl compounds	Aldehydes	1.5213	2.0502	0.6231	1.9698	1.8413	1.7917	1.8957	1.7662	1.5935	1.6511	1.9318	1.5641	2.0132	1.8134	1.8442	1.8319	1.6629	1.8363	2.7232	2.5421	1.7797	2.3526	2.4065	2.5737	1.9523	1.6323	1.8247	2.2825	1.8588	2.2338	1.8861	2.1892	2.0484	1.992	1.9941	2.0776	2.0475
pos_6013	Thymine	metab_5728	127.05	C5H6N2O2	2.0194	Organoheterocyclic compounds	Diazines	Pyrimidines and pyrimidine derivatives	3.0014	2.9793	2.7584	2.9352	3.0562	3.2335	3.1442	2.9137	2.6908	2.6787	2.6926	2.6772	2.7549	2.8856	2.7099	2.7692	2.9581	2.8396	2.9638	2.8665	2.9074	2.9615	2.8868	2.9662	3.2011	3.0803	3.1416	3.2063	3.1369	3.2555	3.1386	3.1676	2.9844	3.0145	3.0153	3.0094	3.0297
pos_6061	N-Acetyl-b-glucosaminylamine	metab_5776	203.102	C8H16N2O5	1.325	Organic oxygen compounds	Organooxygen compounds	Carbohydrates and carbohydrate conjugates	0.6163	0.0024	0.2168	1.7386	0.5993	2.0105	0.2745	1.614	2.3513	2.4734	1.6766	0.8133	2.1202	2.203	2.2352	1.9631	0.0022	2.351	2.2455	2.0857	0.4747	2.0687	2.1285	2.0765	1.9851	0.525	0.2562	1.9411	2.1196	2.5576	0.8796	2.1872	1.9869	1.9883	1.9534	1.9529	1.9681
pos_6080	2-(Formamido)-N1-(5-phospho-D-ribosyl)acetamidine	metab_5795	612.109	C6H12N3O8P	1.1966	Organic oxygen compounds	Organooxygen compounds	Carbohydrates and carbohydrate conjugates	1.7714	1.5471	1.5709	1.6411	1.855	2.7682	1.8896	1.6818	1.0552	1.6749	1.5002	1.2725	1.832	1.9677	1.4881	1.6916	1.6804	1.3266	1.7607	1.5025	1.2301	1.5209	1.4149	1.5276	1.0481	1.1246	1.2898	0.9497	1.579	1.8134	0.8739	1.2398	1.4844	1.6565	1.5812	1.6015	1.5953
pos_6081	Succinic acid	metab_5796	119.034	C4H6O4	1.1966	Organic acids and derivatives	Carboxylic acids and derivatives	Dicarboxylic acids and derivatives	1.7606	2.1813	0.9818	2.0121	1.59	1.5218	2.1761	1.6979	0.9535	2.0883	0.6912	1.1154	1.4605	1.1665	1.574	1.2673	1.7062	1.4222	1.8243	1.2471	1.5133	1.7431	1.49	1.7224	2.1871	1.7987	2.2425	2.2869	1.6914	2.0028	2.0562	1.9504	1.8946	1.9732	1.8999	1.8354	1.9016
pos_6121	6-(4-carboxy-2-hydroxyphenoxy)-3,4,5-trihydroxyoxane-2-carboxylic acid	metab_5834	313.053	C13H14O10	1.0582	-	-	-	1.816	1.6534	0.8488	1.5406	1.0706	1.8081	1.9059	1.4842	0.6927	1.2722	0.4752	0.8013	1.4386	1.1921	1.497	0.9835	1.6801	1.6111	1.267	1.4798	1.7125	1.7378	1.4499	1.5286	1.8846	1.7692	1.7454	1.8317	1.8821	1.8896	1.7643	1.785	1.7085	1.6127	1.4634	1.5628	1.7013
pos_6186	3,4,5-trihydroxy-6-[(1-oxo-1H-isochromen-3-yl)methoxy]oxane-2-carboxylic acid	metab_5898	317.066	C16H16O9	0.7719	Organic oxygen compounds	Organooxygen compounds	Carbohydrates and carbohydrate conjugates	1.5542	2.7128	3.3486	2.3094	4.0878	3.2735	2.6813	0.733	0.6204	2.4508	0.6283	3.827	1.4527	0.8952	1.0789	2.0801	0.9325	2.32	2.2017	1.3593	1.8246	1.5598	1.0065	1.537	2.2107	1.8359	2.6538	2.6666	1.3983	1.95	3.4687	2.2912	1.8746	2.1062	2.0521	1.9278	2.0146
pos_6233	1,4-Methylimidazoleacetic acid	metab_5938	141.066	C6H8N2O2	0.6854	-	-	-	1.7726	2.1446	0.9885	1.5208	0.8925	2.0346	2.2847	1.6334	0.7064	2.0019	1.5924	0.6299	2.0761	1.7971	1.8352	1.1604	1.3479	1.8058	2.3894	1.9334	1.7832	2.1795	2.1737	2.314	1.6495	1.7403	2.0642	2.2516	1.8263	2.1523	1.357	1.9946	1.884	1.9086	1.7021	1.8246	1.7935
neg_1468	FAPy-adenine	metab_7551	134.047	C5H7N5O	0.6959	Organoheterocyclic compounds	Diazines	Pyrimidines and pyrimidine derivatives	2.9184	2.7947	2.5376	2.4967	2.5687	1.9293	2.8048	2.437	0.5541	2.8579	1.9578	2.2874	2.6966	2.8611	2.587	2.2626	2.0232	2.5703	2.8214	2.5352	2.1118	2.7139	2.744	2.5881	2.8616	2.5514	2.6005	3.2476	2.8	2.9905	2.9305	3.1687	2.9948	3.0093	3.0366	3.0209	3.0058
neg_1653	Deoxyinosine	metab_7727	251.078	C10H12N4O4	1.3722	Nucleosides, nucleotides, and analogues	Purine nucleosides	Purine 2'-deoxyribonucleosides	2.8047	2.8987	2.8801	2.6093	2.9787	3.2551	3.0174	2.7617	2.5021	2.5634	2.6519	2.6004	2.7664	3.0181	2.5644	2.7374	2.8447	2.698	2.9599	2.8552	2.8059	2.8326	2.6754	2.9253	3.0157	3.1128	3.0006	3.2126	3.2068	3.2828	2.9112	3.2445	3.0566	3.0872	3.0665	3.0985	3.089
neg_1695	Osmundalactone	metab_7767	173.045	C6H8O3	2.1271	Organoheterocyclic compounds	Pyrans	Pyranones and derivatives	2.4218	2.961	2.051	2.8624	2.5789	2.5575	2.6026	2.6315	2.4441	2.502	2.8544	2.4174	2.9376	2.7504	2.7235	2.7541	2.5076	2.726	3.6297	3.495	2.6158	3.3101	3.4017	3.5592	2.9892	2.5231	2.6528	3.2904	2.6646	3.0531	2.6686	3.0911	2.8981	2.9278	2.917	2.9283	2.9237
neg_2323	Frenolicin B	metab_8373	373.093	C18H16O6	5.2501	Phenylpropanoids and polyketides	Isochromanequinones	Benzoisochromanequinones	1.1364	1.1405	1.627	1.9392	1.0417	1.1914	1.2451	2.2935	1.8877	1.6611	2.2999	0.9697	1.4872	1.8591	1.9177	1.5963	1.8156	1.7032	2.2006	2.266	1.7567	2.2295	2.3984	3.1463	1.4344	1.5964	1.4416	1.7169	1.4348	1.738	1.5717	1.8851	1.5588	1.585	1.6591	1.6394	1.5574
neg_2529	Egonol gentiobioside	metab_8572	695.218	C31H38O15	6.2643	Phenylpropanoids and polyketides	2-arylbenzofuran flavonoids	-	0.9066	2.0808	1.4224	1.7562	0.8176	0.9587	2.3413	2.1926	0.8708	1.9242	1.2709	0.6752	1.4738	0.9126	1.7101	0.8932	2.0151	2.1036	1.9409	1.8457	2.1275	1.8063	2.2671	2.6945	1.8906	1.2278	0.915	1.6097	1.7924	1.8832	1.4412	1.8713	1.4839	1.7325	1.6403	1.5473	1.4715
neg_2782	Tetracycline	metab_8808	489.156	C22H24N2O8	7.5118	Phenylpropanoids and polyketides	Tetracyclines	-	1.9281	3.6956	3.3025	3.0405	2.5996	3.1898	2.9067	3.2907	3.6941	4.0288	3.3457	3.4259	3.7555	3.326	3.6107	3.6941	2.5616	3.9793	3.295	3.5685	3.3234	3.5214	3.5098	3.4894	2.7992	3.3223	1.8292	2.2029	2.5525	2.8421	1.7884	2.8057	2.9419	2.8167	2.8088	2.7977	2.8145
neg_2909	PE(18:1(9Z)/0:0)	metab_8921	478.294	C23H46NO7P	8.4335	-	-	-	4.015	4.0184	4.1903	4.0405	2.9029	2.9054	4.0771	4.0999	4.176	3.8701	4.3927	3.6955	4.1388	4.455	4.2589	4.1612	4.4307	4.1525	4.31	4.5754	4.2543	4.3153	4.3114	4.2922	4.4074	4.293	4.3771	4.6748	4.217	4.0758	4.195	4.363	4.0425	4.0471	4.0238	4.0108	4.0166
neg_3847	3-Oxooctadecanoic acid	metab_9806	343.249	C18H34O3	9.0227	Lipids and lipid-like molecules	Fatty Acyls	Fatty acids and conjugates	2.7567	2.7909	3.0245	2.6527	0.9496	1.0963	3.0686	3.1392	2.9196	3.5096	3.6375	2.068	3.469	3.5946	3.5759	3.3209	3.1914	2.8069	3.8544	3.722	2.8649	3.3873	3.5979	3.8395	3.275	2.7469	2.7204	3.0679	2.8548	3.0017	2.2815	3.0062	2.8719	2.9103	2.8874	2.882	2.9009
neg_4071	LysoPC(18:1(9Z))	metab_10025	566.346	C26H52NO7P	8.3287	Lipids and lipid-like molecules	Glycerophospholipids	Glycerophosphocholines	3.8204	3.8135	4.0363	3.7807	2.5276	2.3344	3.7806	3.964	3.8246	3.6307	3.9515	3.7715	3.7807	3.9823	3.83	3.7877	4.1747	4.2233	3.9418	4.422	4.0967	4.1	3.9288	3.9312	4.1233	4.139	4.1817	4.27	4.2461	3.7103	4.2592	4.356	3.9655	3.9653	3.9637	3.9674	3.9549
neg_4868	Antibiotic X 14889C	metab_10774	659.396	C33H58O10	5.511	Lipids and lipid-like molecules	Prenol lipids	Sesterterpenoids	0.8266	0.9601	3.0655	0.8645	3.7177	1.7026	0.8465	0.9963	0.6139	0.2211	0.2929	4.1036	1.0594	0.1116	0.598	3.3854	0.0786	0.8174	0.6021	0.9109	0.5247	0.2363	0.1991	0.011	0.5364	0.8738	0.7331	1.1703	0.5395	0.3177	1.901	1.0464	2.4997	2.4196	2.4503	2.452	2.3998
neg_5439	Trans-Cinnamic acid	metab_11323	147.045	C9H8O2	4.0062	Phenylpropanoids and polyketides	Cinnamic acids and derivatives	Cinnamic acids	1.4693	1.6479	0.35	1.7804	0.4993	0.4649	0.4543	0.9676	1.093	1.6803	0.3758	0.2751	1.7846	1.6715	0.6929	1.4415	1.8647	0.4327	1.548	0.428	0.4416	1.5276	0.5473	1.3398	1.7671	0.821	2.139	1.571	2.355	2.0873	1.9363	2.0145	1.7527	1.7074	1.7689	1.8149	1.803
neg_5818	3-Hydroxy-carbofuran	metab_11690	272.068	C12H15NO4	3.1436	Organoheterocyclic compounds	Coumarans	-	1.39	1.244	1.4319	2.3462	3.3407	1.978	1.5413	3.0824	1.7803	3.2796	2.6611	1.7347	1.986	1.8577	2.8793	1.6626	1.4519	1.2242	3.3571	1.6481	1.4299	2.9942	2.8806	3.3198	1.6205	1.4258	1.8273	1.5154	1.4066	1.9748	1.5583	1.7195	2.5435	2.5602	2.5167	2.547	2.4859
neg_5994	Quinoline-4,8-diol	metab_11865	206.045	C9H7NO2	2.1729	Organoheterocyclic compounds	Quinolines and derivatives	Quinolones and derivatives	0.5138	0.6645	0.8248	0.8418	2.0583	2.3417	0.8938	1.1616	1.5245	1.6179	1.3729	1.7268	1.3546	1.2964	1.3261	1.2003	0.8817	1.2717	0.9148	1.1507	1.6574	0.8767	0.9291	1.0172	0.5009	0.9637	1.1871	1.1167	0.7492	0.533	0.7958	1.1471	1.4578	1.5314	1.3687	1.532	1.5632
